# Supplementary material for: Combined effects of glutathione S-transferase M1 and T1 polymorphisms on risk of lung cancer: evidence from a meta-analysis
Source: Oncotarget. 2017 Mar 6;8(17):28135–43. doi: 10.18632/oncotarget.15943 (PMC5438637; doi:10.18632/oncotarget.15943)
Supplement: Supplementary file 2 [file oncotarget-08-28135-s002.xlsx]

## Sheet: Sheet1
Table 1 The data between combined genes of GSTM1 and GSTT1 polymorphism and lung cancer risk
First author/Year	Country	Ethnicity	SC	Genotype
				+ −		− −		− +		+ +		+ − or − +		+ −, − + or + +
				Cases	Controls	Cases	Controls	Cases	Controls	Cases	Controls	Cases	Controls	Cases	Controls
Sharma [31] 2015	India	Indian	HB	27	22	23	15	111	88	109	145	138	110	247	255
Zhang [38] 2014	China	Asian	HB	24	35	51	28	15	24	20	23	39	59	59	82
Pan [39] 2014	China	Asian	PB	113	121	157	91	148	133	105	178	261	254	366	432
Piao [40] 2013	Korea	Asian	PB	873	391	1197	467	1040	456	823	385	1913	847	2736	1232
Ma DY [23] 2013	China	Asian	HB	NA	NA	36	30	NA	NA	31	28	58	67	89	95
Dzian [16] 2012	Slovak	Caucasian	HB	31	26	28	22	102	138	69	104	133	164	202	268
Ada [17] 2012	Turkey	Caucasian	HB	NA	NA	34	22	NA	NA	73	86	106	113	179	199
López-Cima [15] 2012	Australia	Caucasian	HB	71	82	87	83	327	363	304	276	398	445	702	721
Liang KC [56] 2012	China	Asian	HB	NA	NA	34	19	NA	NA	NA	NA	NA	NA	34	51
Cabral [19] 2010	Brazil	Mixed	HB	6	14	20	27	19	23	19	23	25	37	44	60
Fan J [47] 2010	China	Asian	HB	9	10	29	20	11	13	9	15	20	23	29	38
Matakova [18] 2009	Slovak	Caucasian	HB	21	20	20	26	74	79	45	95	95	99	140	194
Sreeja [41] 2008	India	Indian	HB	NA	NA	29	10	NA	NA	102	129	80	72	182	201
Sobti [20] 2008	India	Indian	HB	15	13	12	7	51	46	73	85	66	59	139	144
Qi XS [46] 2008	China	Asian	HB	7	10	10	17	24	24	12	21	31	34	43	55
Honma [21] 2008	Brazil	Mixed	HB	NA	NA	12	13	NA	NA	94	116	94	135	188	251
Chen [22] 2006	China	Asian	PB	23	41	36	44	24	45	14	67	47	86	61	153
Yao W [48] 2006	China	Asian	HB	18	29	26	25	19	20	14	33	37	49	51	82
Cote [43] 2005	USA	Caucasian	PB	NA	NA	87	124	NA	NA	19	29	108	125	127	154
Cote [43] 2005	USA	African	PB	NA	NA	53	67	NA	NA	8	6	25	44	33	50
Wenzlaff [24] 2005	USA	Caucasian	PB	NA	NA	48	56	NA	NA	12	17	55	67	67	84
Wenzlaff [24] 2005	USA	African	PB	NA	NA	16	14	NA	NA	1	0	8	15	9	15
Brennan [42] 2005	Poland	Caucasian	PB	NA	NA	175	171	NA	NA	861	921	1003	963	1864	1884
Sørensen [25] 2004	Denmark	Caucasian	PB	17	9	20	7	120	154	97	95	137	163	234	258
Cao YF [45] 2004	China	Asian	HB	26	41	43	46	22	49	13	69	48	90	61	159
Wang [50] 2004	USA	Caucasian	HB	NA	NA	77	112	NA	NA	NA	NA	NA	NA	634	823
Wang [28] 2003	China	Asian	HB	17	25	36	29	33	31	26	34	50	56	76	90
Cajas-Salazar [27] 2003	USA	Caucasian	HB	NA	NA	16	9	NA	NA	47	65	63	54	110	119
Ruano-Ravina [26] 2003	Spain	Caucasian	HB	12	18	15	28	57	59	41	82	69	77	110	159
Dialyna [52] 2003	Greece	Caucasian	HB	12	7	9	13	54	83	47	75	66	90	113	165
Stücker [29] 2002	France	Caucasian	HB	NA	NA	111	98	NA	NA	25	19	114	128	139	147
Zhang JK [44] 2002	China	Asian	HB	7	11	12	10	15	20	7	14	22	31	29	45
Zhao [30] 2001	China	Asian	HB	NA	NA	82	66	NA	NA	NA	NA	NA	NA	151	121
London [32] 2000	China	Asian	PB	NA	NA	85	275	NA	NA	NA	NA	NA	NA	147	435
Malats [33] 2000	Multiple	Caucasian	HB	15	24	17	20	49	33	41	44	64	57	105	101
Spitz [55] 2000	USA	Caucasian	HB	NA	NA	54	42	NA	NA	NA	NA	NA	NA	383	277
Salagovic [34] 1998	Slovak	Caucasian	PB	NA	NA	10	17	NA	NA	NA	NA	NA	NA	107	231
Saarikoski [35] 1998	Finland	Caucasian	PB	23	10	16	15	82	122	96	134	105	132	201	266
To-Figueras [37] 1997	Spain	Caucasian	HB	16	12	23	15	70	45	51	48	86	57	137	105
To-Figueras [37] 1997	Spain	Caucasian	PB	16	20	23	17	70	78	51	77	86	98	137	175
El-Zein [53] 1997	USA	Mixed	HB	NA	NA	6	2	NA	NA	NA	NA	NA	NA	48	48
Jourenkova [36] 1997	France	Caucasian	HB	NA	NA	15	12	NA	NA	NA	NA	NA	NA	135	160
Kelsey [54] 1997	USA	African	HB	NA	NA	9	8	NA	NA	NA	NA	NA	NA	99	124
Kelsey [54] 1997	USA	Caucasian	HB	NA	NA	5	5	NA	NA	NA	NA	NA	NA	55	141
+ − Refers to GSTM1 (Present) GSTT1 (Null); − + refers to GSTM1 (Null) GSTT1 (Present); − − refers to GSTM1 (Null) GSTT1 (Null); + + refers to GSTM1 (Present) GSTM1 (Present); NA not available; SC source of control; HB hospital-based studies; PB population-based studies
